# Supplementary material for: Co-regulation of Iron Metabolism and Virulence Associated Functions by Iron and XibR, a Novel Iron Binding Transcription Factor, in the Plant Pathogen Xanthomonas
Source: PLoS Pathog. 2016 Nov 30;12(11):e1006019. doi: 10.1371/journal.ppat.1006019 (PMC5130282; doi:10.1371/journal.ppat.1006019)
Supplement: S12 Table — (XLS) [file ppat.1006019.s013.xls]

## Sheet: Sheet1
Consensus sequences in mot, flg and xss propmoters studied by ChIP assay and EMSA
Motifa	postion	strand	gene	p-value	matched sequence
1	Chromosome:134006-1340013	-	XC_1108	3.98e-06	TATCAAGT
1	Chromosome:2769368-2769375	+	XC_2297	3.98e-06	TATCAAGT
1	Chromosome:2697044-2697051	-	XC_2239	1.59e-05	AATCAAGA
2	Chromosome:1340125-1340131	+	XC_1108	2.15e-05	AACACAT
2	Chromosome:2697322-2697328	+	XC_2239	2.15e-05	AACACAT
2	Chromosome:2768980-2768986	+	XC_2297	5.81e-05	AGCACAT
3	Chromosome:1339951-1339958	+	XC_1108	1.15e-05	CATCCATG
3	Chromosome:2696892-2696897	-	XC_2239	1.15e-05	CATCCATG
3	Chromosome:2769196-2769203	+	XC_2297	2.31e-05	CTTCCATG
4	Chromosome:2768968-2768975	+	XC_2297	1.15e-05	TTGGCACA
4	Chromosome:2697286-2697293	+	XC_2239	1.15e-05	TTGGCACA
4	Chromosome:1339900-1339907	-	XC_1108	2.31e-05	TTCGCACA
5	Chromosome:2769330-2769341	+	XC_2297	3.92e-08	CAGAACGACAAC
5	Chromosome:1339930-1339941	-	XC_1108	1.73e-07	CAGAACGCCAAC
5	Chromosome:2697131-2697142	+	XC_2239	9.33e-07	CTGACCGGCAAC
Consensus sequences in the supplementary Table S3; xibR positively regulated genes but not influenced by iron starvation (11.27%).
Motif	postion	strand	gene	p-value	matched sequence
1	Chromosome:2929006-2929013	-	XC_2418	6.53e-05	AATCAAGT
1	Chromosome:2951535-2951542	-	XC_2437	6.53e-05	TATCAAGA
1	Chromosome:3369698-3369705	-	XC_2801	6.53e-05	AATCAAGT
1	Chromosome:4030269-4030276	+	XC_3379	6.53e-05	TATCAAGA
2	Chromosome:178079-178085	+	XC_0142	7.93e-05	AACACAT
2	Chromosome:279824-279830	+	XC_0231	7.93e-05	AACACAT
2	Chromosome:1640051-1640057	-	XC_1355	7.93e-05	AACACAT
2	Chromosome:2697321-2697327	+	XC_2239	7.93e-05	AACACAT
2	Chromosome:2799923-2799929	+	XC_2317	7.93e-05	AACACAT
2	Chromosome:3770659-3770665	+	XC_3152	7.93e-05	AACACAT
2	Chromosome:4467552-4467558	-	XC_3777	7.93e-05	AACACAT
3	Chromosome:360688-360695	-	XC_0303	5.35e-05	CCTCCATG
3	Chromosome:472917-472924	-	XC_0409	4.14e-05	CGTCCATG
3	Chromosome:647413-647420	-	XC_0543	1.47e-05	CATCCATG
3	Chromosome:902268-902275	-	XC_0755	8.28e-05	CATCCAAG
3	Chromosome:1013093-1013100	+	XC_0841	4.14e-05	CGTCCATG
3	Chromosome:1670005-1670012	-	XC_1382	1.47e-05	CATCCATG
3	Chromosome:2194135-2194142	-	XC_1805	5.35e-05	CCTCCATG
3	Chromosome:2373269-2373276	-	XC_1967	1.47e-05	CATCCATG
3	Chromosome:3481222-3481229	-	XC_2898	8.28e-05	CATCCAAG
3	Chromosome:3547057-3547064	-	XC_2961	8.28e-05	CAACCATG
3	Chromosome:3658128-3658135	+	XC_3056	5.35e-05	CCTCCATG
3	Chromosome:3674845-3674852	+	XC_3070	1.47e-05	CATCCATG
3	Chromosome:3714254-3714261	-	XC_3100	8.28e-05	CATCCAAG
3	Chromosome:3794388-3794395	-	XC_3167	4.14e-05	CGTCCATG
3	Chromosome:3794388-3794395	-	XC_3166	4.14e-05	CGTCCATG
3	Chromosome:3834504-3834511	+	XC_3199	8.28e-05	CATCCAAG
3	Chromosome:3928125-3928132	-	XC_3280	2.94e-05	CTTCCATG
3	Chromosome:4067429-4067436	-	XC_3415	8.28e-05	CAACCATG
3	Chromosome:4069276-4069283	-	XC_3418	1.47e-05	CATCCATG
3	Chromosome:4693314-4693321	+	XC_3977	2.94e-05	CTTCCATG
4	Chromosome:553096-553103	-	XC_0466	6.51e-05	TTTGCACA
4	Chromosome:619441-619448	-	XC_0522	6.51e-05	TTTGCACA
4	Chromosome:1618419-1618426	+	XC_1332	9.45e-05	ATGGCACA
4	Chromosome:2697285-2697292	+	XC_2239	1.47e-05	TTGGCACA
4	Chromosome:3521549-3521556	+	XC_2936	6.51e-05	TTTGCACA
4	Chromosome:3522265-3522272	-	XC_2939	2.94e-05	TTCGCACA
4	Chromosome:4151417-4151424	+	XC_3493	1.47e-05	TTGGCACA
4	Chromosome:4154580-4154587	-	XC_3497	2.94e-05	TTCGCACA
4	Chromosome:4347885-4347892	+	XC_3661	9.45e-05	ATGGCACA
4	Chromosome:4444531-4444538	-	XC_3756	2.94e-05	TTCGCACA
4	Chromosome:4895877-4895884	-	XC_4153	9.45e-05	ATGGCACA
4	Chromosome:4961174-4961181	-	XC_4199	9.45e-05	TAGGCACA
5	Chromosome:154066-154077	-	XC_0126	3.89e-05	CAGAACGGCCTC
5	Chromosome:178107-178118	-	XC_0142	8.07e-05	CATAACGCGAAC
5	Chromosome:470267-470278	+	XC_0405	7.84e-05	GAGAACGACTAC
5	Chromosome:879171-879182	+	XC_0734	6.04e-05	CTGCTCGGCAAC
5	Chromosome:948016-948027	-	XC_0792	2.92e-05	TGGAACGGCAAC
5	Chromosome:998037-998048	-	XC_0830	6.04e-05	CTGCCCGTCAAC
5	Chromosome:1010299-1010310	-	XC_0839	6.98e-05	AACAACGCCAAC
5	Chromosome:1183949-1183960	-	XC_0987	4.81e-05	CAGCACGGCAAG
5	Chromosome:1339357-1339368	+	XC_1108	4.45e-05	CAGAACGGAACC
5	Chromosome:1480855-1480866	-	XC_1215	2.64e-05	CGGAACGACACC
5	Chromosome:1572774-1572785	-	XC_1285	9.24e-06	TAGACCGGCAAC
5	Chromosome:1637739-1637750	-	XC_1351	5.47e-05	CAGCACGCTAAC
5	Chromosome:1642356-1642367	-	XC_1357	9.21e-05	CAGCCCGCCAGC
5	Chromosome:1651085-1651096	+	XC_1366	9.21e-05	CAGACCGCCGCC
5	Chromosome:1899858-1899869	-	XC_1581	1.44e-06	CAGGACGGCAAC
5	Chromosome:1899813-1899824	-	XC_1581	4.45e-05	AAGAACGGCACC
5	Chromosome:2134210-2134221	+	XC_1756	2.88e-06	CAGAACGACAGC
5	Chromosome:2134222-2134233	+	XC_1756	3.63e-05	CAGATCGACAAG
5	Chromosome:2195667-2195678	-	XC_1806	8.32e-05	CAGCACGACAAT
5	Chromosome:2373310-2373321	-	XC_1967	7.13e-06	CAGACAGCCAAC
5	Chromosome:2545156-2545167	+	XC_2127	2.38e-05	CAGAGCGACAGC
5	Chromosome:2581245-2581256	+	XC_2151	1.66e-05	ATGACCGACAAC
5	Chromosome:2620184-2620195	+	XC_2174	6.66e-05	CAGAAAGGGAAC
5	Chromosome:2634054-2634065	-	XC_2186	4.18e-05	CAAAACGCCAGC
5	Chromosome:2732495-2732506	+	XC_2273	9.21e-05	CAGGCCGCCACC
5	Chromosome:2972512-2972523	+	XC_2458	9.25e-05	CAGACCGGCGTC
5	Chromosome:3026488-3026499	+	XC_2499	9.27e-05	CTGATCGACCAC
5	Chromosome:3256812-3256823	+	XC_2711	6.66e-05	CAAAACGCCAAG
5	Chromosome:3391432-3391443	+	XC_2821	4.18e-05	CAAGACGGCAAC
5	Chromosome:3441178-3441189	-	XC_2860	2.07e-06	CCGACCGGCAAC
5	Chromosome:3481286-3481297	+	XC_2898	8.84e-05	CAGGCCGCCGAC
5	Chromosome:3656885-3656896	+	XC_3055	3.44e-05	CAGATCGACAAA
5	Chromosome:3658307-3658318	-	XC_3056	3.76e-05	CAGCACGCCCAC
5	Chromosome:3675103-3675114	+	XC_3071	9.21e-05	TTGAGCGCCAAC
5	Chromosome:3751323-3751334	+	XC_3139	6.35e-06	CAGCCCGCCAAC
5	Chromosome:3751221-3751232	+	XC_3139	9.5e-05	CTGACCTTCAAC
5	Chromosome:3755675-3755686	-	XC_3142	5.11e-05	CATAACGGCAGC
5	Chromosome:3769784-3769795	-	XC_3151	9.25e-05	CAGTCCGGCAGC
5	Chromosome:3943643-3943654	-	XC_3291	3.99e-05	CCGACCGCCCAC
5	Chromosome:4154570-4154581	-	XC_3497	9.21e-05	CAGCCCGGCGAC
5	Chromosome:4416605-4416616	-	XC_3730	6.57e-06	CAGACCGGCATC
5	Chromosome:4441199-4441210	+	XC_3752	9.25e-05	CAGGCCGCCATC
5	Chromosome:4467133-4467144	+	XC_3776	3.1e-05	CAGATCGACATC
5	Chromosome:4490511-4490522	+	XC_3796	5.17e-05	CACAACGGCACC
5	Chromosome:4934088-4934099	-	XC_4179	3.07e-05	CAGACCCTCAAC
5	Chromosome:4964860-4964871	-	XC_4204	5.47e-05	CACTACGGCAAC
5	Chromosome:5055967-5055978	+	XC_4262	8.57e-05	CTGAGCGACGAC
5	Chromosome:5096674-5096685	+	XC_4294	5.78e-05	CCAACCGGCAAC
5	Chromosome:5097752-5097763	-	XC_4295	2.92e-05	CAGATGGCCAAC
5	Chromosome:5097735-5097746	-	XC_4295	8.44e-05	CACAACTGCAAC
5	Chromosome:5097842-5097853	-	XC_4295	8.82e-05	CAGAATTCCAAC
Consensus sequences in the supplementary Table S4; xibR negatively regulated genes but not influenced by iron starvation (4.75%).
Motif	postion	strand	gene	p-value	matched sequence
1	Chromosome:2884212-2884219	-	XC_2390	2.18e-05	TATCAAGT
1	Chromosome:2914909-2914916	-	XC_2407	8.71e-05	AATCAAGA
2	Chromosome:2094652-2094658	-	XC_1732	7.93e-05	AACACAT
2	Chromosome:4426292-4426298	+	XC_3739	7.93e-05	AACACAT
3	Chromosome:641544-641551	-	XC_0539	2.94e-05	CTTCCATG
3	Chromosome:927535-927542	-	XC_0771	5.35e-05	CCTCCATG
3	Chromosome:1578009-1578016	+	XC_1290	8.28e-05	CAACCATG
3	Chromosome:2817800-2817807	+	XC_2331	1.47e-05	CATCCATG
3	Chromosome:2884158-2884165	-	XC_2390	1.47e-05	CATCCATG
3	Chromosome:3062893-3062900	+	XC_2532	2.94e-05	CTTCCATG
3	Chromosome:4426378-4426385	+	XC_3739	2.94e-05	CTTCCATG
4	Chromosome:263660-263667	+	XC_0216	2.94e-05	TTCGCACA
4	Chromosome:336268-336275	-	XC_0283	9.45e-05	ATGGCACA
4	Chromosome:601286-601293	-	XC_0509	6.51e-05	TTTGCACA
4	Chromosome:754266-754273	-	XC_0634	1.47e-05	TTGGCACA
4	Chromosome:927652-927659	+	XC_0771	1.47e-05	TTGGCACA
4	Chromosome:1615402-1615409	-	XC_1328	9.45e-05	ATGGCACA
4	Chromosome:1618419-1618426	+	XC_1331	9.45e-05	ATGGCACA
4	Chromosome:4332998-4333005	+	XC_3652	9.45e-05	ATGGCACA
4	Chromosome:4436066-4436073	+	XC_3745	1.47e-05	TTGGCACA
5	Chromosome:277657-277668	+	XC_0229	7.67e-05	CACAACGCCAAG
5	Chromosome:301316-301327	+	XC_0250	2e-05	CAGGGCGGCAAC
5	Chromosome:450727-450738	-	XC_0388	9.5e-05	CTGATTGCCAAC
5	Chromosome:671657-671668	-	XC_0561	5.17e-05	CAGCACCGCAAC
5	Chromosome:671563-671574	-	XC_0561	8.84e-05	CAGGCCGCCAGC
5	Chromosome:754336-754347	+	XC_0634	8.86e-05	CCGACAGACAAC
5	Chromosome:880558-880569	-	XC_0736	3.68e-05	CAGGACGCCATC
5	Chromosome:919381-919392	-	XC_0762	5.11e-05	TAGAACGCCAGC
5	Chromosome:1769665-1769676	-	XC_1469	2.64e-05	CGGAACGACACC
5	Chromosome:1770113-1770124	-	XC_1470	3.39e-06	CAGAACGACACC
5	Chromosome:2835351-2835362	+	XC_2344	9.64e-07	CAGATCGCCAAC
5	Chromosome:2835285-2835296	-	XC_2344	9.21e-05	CTGATCGGCAAG
5	Chromosome:2914139-2914150	+	XC_2406	1.02e-05	CTAAACGCCAAC
5	Chromosome:3518933-3518944	+	XC_2933	4.01e-05	CCGACCGCCATC
5	Chromosome:3887567-3887578	+	XC_3242	1.44e-06	CAGAACGGCAGC
5	Chromosome:4162180-4162191	-	XC_3502	5.78e-05	CCAACCGGCAAC
5	Chromosome:4219696-4219707	+	XC_3554	5.47e-05	TAGAACGGCACC
5	Chromosome:4406236-4406247	-	XC_3718	2.21e-05	CCGTACGCCAAC
5	Chromosome:4745182-4745193	-	XC_4029	9.01e-05	CGCACCGACAAC
5	Chromosome:4755789-4755800	+	XC_4039	5.17e-05	CACAACGCCACC
5	Chromosome:5047817-5047828	-	XC_4256	2.05e-05	CAGCGCGCCAAC
Consensus sequences in the supplementary Table S7; genes negatively regulated by iron starvation and positively regulated by xibR (1.36 %)
Motif	postion	strand	gene	p-value	matched sequence
1	Chromosome:121482-121489	-	XC_0102	6.53e-05	AATCAAGT
3	Chromosome:1821450-1821457	-	XC_1512	1.47e-05	CATCCATG
3	Chromosome:3119994-3120001	-	XC_2586	4.14e-05	CGTCCATG
3	Chromosome:3794388-3794395	-	XC_3167	4.14e-05	CGTCCATG
4	Chromosome:121431-121438	-	XC_0102	4.72e-05	TTAGCACA
5	Chromosome:1674075-1674086	+	XC_1386	8.32e-05	ATGAGCGGCAAC
5	Chromosome:1821497-1821508	+	XC_1512	9.5e-05	CAGTCCGGCCAC
5	Chromosome:2027972-2027983	-	XC_1687	2.7e-05	CCGAACGCGAAC
5	Chromosome:3152236-3152247	+	XC_2612	2e-05	CAGAGCGCCAGC
5	Chromosome:3809170-3809181	+	XC_3178	3.63e-05	CAGCACGCCAGC
5	Chromosome:4063422-4063433	-	XC_3412	3.76e-05	CAGCACGCCCAC
5	Chromosome:4442318-4442329	+	XC_3754	2e-05	CAGGGCGGCAAC
Consensus sequences in the supplementary Table S8; genes positively regulated by iron starvation and negatively regulated by xibR (0.54%)
Motif	postion	strand	gene	p-value	matched sequence
3	Chromosome:318223-318230	-	XC_0263	8.28e-05	CATCCAAG
5	Chromosome:318119-318130	-	XC_0610	4.45e-05	CAGAAAGGCACC
5	Chromosome:821125-821136	+	XC_0686	5.71e-05	CTGAGCGGCAGC
5	Chromosome:3509134-3509145	+	XC_2924	9.5e-05	CAGTCCGCCACC
Consensus sequences in the supplementary Table S9; genes positively regulated by both iron starvation and XibR (1.36 %)
Motif	postion	strand	gene	p-value	matched sequence
1	Chromosome:2769367-2769374	+	XC_2297	2.18e-05	TATCAAGT
3	Chromosome:2724119-2724126	-	XC_2262	2.94e-05	CTTCCATG
4	Chromosome:2746276-2746283	+	XC_2279	1.47e-05	TTGGCACA
5	Chromosome:976639-976650	-	XC_0817	5.93e-05	CTGTGCGGCAAC
5	Chromosome:2006849-2006860	+	XC_1669	5.71e-05	CTGGGCGGCAAC
5	Chromosome:2690136-2690147	-	XC_2230	1.44e-06	CAGAACGGCAGC
5	Chromosome:2693014-2693025	+	XC_2235	7.47e-06	CTGGACGGCAAC
5	Chromosome:2726191-2726202	+	XC_2264	1.5e-05	CTGACCGACAGC
5	Chromosome:2726130-2726141	-	XC_2264	2.05e-05	CAGCGCGCCAAC
5	Chromosome:2726077-2726088	+	XC_2264	6.13e-05	CTGATCGCCATC
5	Chromosome:2747832-2747843	+	XC_2280	1.41e-05	CTGCCCGCCAAC
5	Chromosome:2747992-2748003	+	XC_2280	9.01e-05	CCGACGGACAAC
5	Chromosome:2769329-2769340	+	XC_2297	1.49e-07	CAGAACGACAAC
5	Chromosome:4052910-4052921	+	XC_3401	6.35e-06	CAGACCGCCACC
Consensus sequences in the supplementary Table S10; genes negatively regulated by both iron starvation and XibR
Motif	postion	strand	gene	p-value	matched sequence
None	None	None	None	None	None
Table S13. Analysis of the consensus sequence motif obtained from the sequence analysis of upstream regulatory sequence of mot, flg and xss using MEME (Multiple Em for Motif Elicitation; at http://meme-suite.org/tools/meme. Five consensus sequence (pattern 1, 2, 3, 4, and 5) were searched in each XibR regulated genes identified in the microarray experiment. The 200 bp region upstream of each gene…
a. Motif 1 = TATCAAGT; 2= AACACAT; 3= CATCCATG; 4= TTGGCACA; 5= CAGAACGACAAC
